# Supplementary material for: The Impact of Vascular Management on Postoperative Complications in Patients Undergoing Surgery for Retroperitoneal Leiomyosarcoma
Source: Curr Oncol. 2026 Feb 2;33(2):90. doi: 10.3390/curroncol33020090 (PMC12939976; doi:10.3390/curroncol33020090)
Supplement: Supplementary file 1 [file curroncol-33-00090-s001.zip]

Archive with 1 entries (1 files):
- curroncol-3948049-supplementary.pdf
